# Supplementary material for: Introducing BioSARN – an ecological niche model refinement tool
Source: Ecol Evol. 2016 Jul 22;6(16):5808–16. doi: 10.1002/ece3.2331 (PMC4983593; doi:10.1002/ece3.2331)
Supplement: Supplementary file 1 — Appendix S1. BioSARN_Area_Statistics_Scenario7_soil_lc.xls [file ECE3-6-5808-s001.xls]

## Sheet: File metadata
File name	BioSARN_Scenario7_soil_414243.asc
File columns	25334
File rows	20924
Latitude (north)	40.6104
Latitude (south)	33.4219
Longitude (east)	-77.3676
Longitude (west)	-86.0711
File cell size	0.000343551
File no data value	-9999
Number of cells	4
East west distance km	4
North south distance km	4
Total area (km2)	4
Average cell area (km2)	4

## Sheet: File summary
Category	Cells	Average cell area (km2)	Category area (km2)
0	163	4	4
11	5223026	4	4
21	24380616	4	4
22	9794776	4	4
23	3545899	4	4
24	1299026	4	4
31	1657935	4	4
41	184030082	4	4
42	25963408	4	4
43	10079336	4	4
52	7488350	4	4
71	15124373	4	4
81	59228194	4	4
82	26046363	4	4
90	8849020	4	4
95	585117	4	4
96	2618918	4	4
97	238841	4	4
98	8137	4	4
Total territory	4		4
Plus: noData	143927036		4
Total area	4		4
North	40.61038996794758
South	33.421919892851
East	-77.3675502428826
West	-86.071082114537

## Sheet: Tile summary
Category	Category area (km2)	Total area (cells)	Tile1	Tile2	Tile3	Tile4	Tile5	Tile6	Tile7	Tile8	Tile9	Tile10	Tile11	Tile12
0	4	4	4	4	4	4	4	4	4	4	4	4	4	4
11	4	4	4	4	4	4	4	4	4	4	4	4	4	4
21	4	4	4	4	4	4	4	4	4	4	4	4	4	4
22	4	4	4	4	4	4	4	4	4	4	4	4	4	4
23	4	4	4	4	4	4	4	4	4	4	4	4	4	4
24	4	4	4	4	4	4	4	4	4	4	4	4	4	4
31	4	4	4	4	4	4	4	4	4	4	4	4	4	4
41	4	4	4	4	4	4	4	4	4	4	4	4	4	4
42	4	4	4	4	4	4	4	4	4	4	4	4	4	4
43	4	4	4	4	4	4	4	4	4	4	4	4	4	4
52	4	4	4	4	4	4	4	4	4	4	4	4	4	4
71	4	4	4	4	4	4	4	4	4	4	4	4	4	4
81	4	4	4	4	4	4	4	4	4	4	4	4	4	4
82	4	4	4	4	4	4	4	4	4	4	4	4	4	4
90	4	4	4	4	4	4	4	4	4	4	4	4	4	4
95	4	4	4	4	4	4	4	4	4	4	4	4	4	4
96	4	4	4	4	4	4	4	4	4	4	4	4	4	4
97	4	4	4	4	4	4	4	4	4	4	4	4	4	4
98	4	4	4	4	4	4	4	4	4	4	4	4	4	4
Total territory	4	4	4	4	4	4	4	4	4	4	4	4	4	4
Plus: noData	4	4	4	4	4	4	4	4	4	4	4	4	4	4
Total area		4	4	4	4	4	4	4	4	4	4	4	4	4
Total area (km2)	4	4	4	4	4	4	4	4	4	4	4	4	4	4

## Sheet: Tile1
Category	Cells	Average cell area (km2)	Category area (km2)
11	305282	4	4
21	2092204	4	4
22	1193041	4	4
23	473700	4	4
24	186340	4	4
31	25803	4	4
41	5496286	4	4
42	183853	4	4
43	110184	4	4
52	120968	4	4
71	394140	4	4
81	3104344	4	4
82	13244930	4	4
90	14187	4	4
95	34704	4	4
Total territory	4		4
Plus: noData	17190598		4
Total area	4		4
North	40.61038996794758
South	38.81327244917344
East	-83.17013385827073
West	-86.071082114537

## Sheet: Tile2
Category	Cells	Average cell area (km2)	Category area (km2)
11	386330	4	4
21	2343682	4	4
22	846269	4	4
23	409126	4	4
24	163223	4	4
31	97959	4	4
41	21396545	4	4
42	426140	4	4
43	23825	4	4
52	144351	4	4
71	581564	4	4
81	4711919	4	4
82	4044293	4	4
90	30776	4	4
95	6990	4	4
Total territory	4		4
Plus: noData	8562803		4
Total area	4		4
North	40.61038996794758
South	38.81327244917344
East	-80.26884205057667
West	-83.17013385827073

## Sheet: Tile3
Category	Cells	Average cell area (km2)	Category area (km2)
11	242086	4	4
21	1373484	4	4
22	411264	4	4
23	147881	4	4
24	48484	4	4
31	153608	4	4
41	15835228	4	4
42	689711	4	4
43	443843	4	4
52	25797	4	4
71	75963	4	4
81	4250148	4	4
82	630038	4	4
90	44090	4	4
95	27082	4	4
Total territory	4		4
Plus: noData	19777088		4
Total area	4		4
North	40.61038996794758
South	38.81327244917344
East	-77.3675502428826
West	-80.26884205057667

## Sheet: Tile4
Category	Cells	Average cell area (km2)	Category area (km2)
11	258709	4	4
21	1579641	4	4
22	573905	4	4
23	205091	4	4
24	71131	4	4
31	101509	4	4
41	15674628	4	4
42	674002	4	4
43	854839	4	4
52	196035	4	4
71	1322726	4	4
81	10210203	4	4
82	853895	4	4
90	10216	4	4
95	7033	4	4
Total territory	4		4
Plus: noData	11577001		4
Total area	4		4
North	38.81327244917344
South	37.016154930399296
East	-83.17013385827073
West	-86.071082114537

## Sheet: Tile5
Category	Cells	Average cell area (km2)	Category area (km2)
11	295725	4	4
21	1942332	4	4
22	873454	4	4
23	356842	4	4
24	82952	4	4
31	558530	4	4
41	33033837	4	4
42	809906	4	4
43	628066	4	4
52	108740	4	4
71	2108700	4	4
81	3038425	4	4
82	308384	4	4
90	16268	4	4
95	13634	4	4
Total territory	4		4
Plus: noData	0		4
Total area	4		4
North	38.81327244917344
South	37.016154930399296
East	-80.26884205057667
West	-83.17013385827073

## Sheet: Tile6
Category	Cells	Average cell area (km2)	Category area (km2)
11	258704	4	4
21	1637456	4	4
22	573500	4	4
23	156245	4	4
24	56410	4	4
31	59525	4	4
41	19680361	4	4
42	2777613	4	4
43	1420900	4	4
52	533826	4	4
71	478045	4	4
81	6308710	4	4
82	401128	4	4
90	185836	4	4
95	21271	4	4
96	498	4	4
98	3483	4	4
Total territory	4		4
Plus: noData	9622284		4
Total area	4		4
North	38.81327244917344
South	37.016154930399296
East	-77.3675502428826
West	-80.26884205057667

## Sheet: Tile7
Category	Cells	Average cell area (km2)	Category area (km2)
11	962903	4	4
21	2044531	4	4
22	861030	4	4
23	292595	4	4
24	90763	4	4
31	165931	4	4
41	19053962	4	4
42	1718437	4	4
43	2325862	4	4
52	699459	4	4
71	2160871	4	4
81	4777825	4	4
82	664062	4	4
90	95636	4	4
95	9348	4	4
96	472507	4	4
97	79930	4	4
Total territory	4		4
Plus: noData	7694912		4
Total area	4		4
North	37.016154930399296
South	35.219037411625145
East	-83.17013385827073
West	-86.071082114537

[truncated: 5 more sheets: Tile8, Tile9, Tile10, Tile11, Tile12]
